# Supplementary material for: A Lecithin-Based Delivery Form of Quercetin Promotes Stress Resistance and Longevity in Caenorhabditis elegans
Source: Pharmaceuticals (Basel). 2026 Mar 24;19(4):525. doi: 10.3390/ph19040525 (PMC13118690; doi:10.3390/ph19040525)
Supplement: Supplementary file 1 [file pharmaceuticals-19-00525-s001.zip]

Archive with 1 entries (1 files):
- pharmaceuticals-4155859-supplementary.pdf
